# Supplementary material for: Environmentally relevant levels of four psychoactive compounds vary in their effects on freshwater fish condition: a brain concentration evidence approach
Source: PeerJ. 2020 Jul 9;8:e9356. doi: 10.7717/peerj.9356 (PMC7354837; doi:10.7717/peerj.9356)
Supplement: Supplemental Information 2 [file peerj-08-9356-s002.xlsx]

## Sheet: #LN00080
treatment	citalopram brain concentration (ng/g)	fish_ID	trial	K	experimental phase
kontrola	0.00	1	1	0.70380	exp
kontrola	0.00	2	1	0.71535	exp
kontrola	0.00	3	1	0.71030	exp
kontrola	0.00	4	1	0.73904	exp
kontrola	0.00	5	1	0.77695	exp
kontrola	0.00	6	1	0.73803	exp
kontrola	0.00	7	1	0.67447	exp
kontrola	0.00	8	1	0.69101	exp
kontrola	0.00	9	2	0.64836	exp
kontrola	0.00	10	2	0.86997	exp
kontrola	0.00	11	2	0.68209	exp
kontrola	0.00	12	2	0.85541	exp
kontrola	0.00	13	2	0.76261	exp
kontrola	0.00	14	2	0.63084	exp
kontrola	0.00	15	2	0.69849	exp
kontrola	0.00	16	2	0.59114	exp
kontrola	0.00	17	3	0.69257	exp
kontrola	0.00	18	3	0.64360	exp
kontrola	0.00	19	3	0.71070	exp
kontrola	0.00	20	3	0.71537	exp
kontrola	0.00	21	3	0.69805	exp
kontrola	0.00	22	3	0.70756	exp
kontrola	0.00	23	3	0.78056	exp
kontrola	0.00	24	3	0.73200	exp
kontrola	0.00	25	4	0.73800	exp
kontrola	0.00	26	4	0.78572	exp
kontrola	0.00	27	4	0.88382	exp
kontrola	0.00	28	4	0.77948	exp
kontrola	0.00	29	4	0.73182	exp
kontrola	0.00	30	4	0.72000	exp
kontrola	0.00	31	4	0.81154	exp
kontrola	0.00	32	4	0.76181	exp
kontrola	0.00	33	5	0.73049	dep
kontrola	0.00	34	5	0.71047	dep
kontrola	0.00	35	5	0.74616	dep
kontrola	0.00	36	5	0.85592	dep
kontrola	0.00	37	5	0.69798	dep
kontrola	0.00	38	5	0.71824	dep
kontrola	0.00	39	5	0.72908	dep
kontrola	0.00	40	5	0.67659	dep
expozice	2015-12-01	41	1	0.72720	exp
expozice	2015-12-01	42	1	0.78258	exp
expozice	1963-01-01	43	1	0.81213	exp
expozice	2013-01-01	44	1	0.72988	exp
expozice	1950-03-01	45	1	0.72722	exp
expozice	1971-01-01	46	1	0.79233	exp
expozice	1980-01-01	47	1	0.59375	exp
expozice	1979-01-01	48	1	0.73311	exp
expozice	1996-02-01	49	2	0.65292	exp
expozice	1953-02-01	50	2	0.73713	exp
expozice	2015-05-02	51	2	0.66528	exp
expozice	2015-05-03	52	2	0.71800	exp
expozice	1957-02-01	53	2	0.66589	exp
expozice	2015-12-05	54	2	0.70524	exp
expozice	1974-02-01	55	2	0.72633	exp
expozice	1988-02-01	56	2	0.69539	exp
expozice	1983-03-01	57	3	0.80663	exp
expozice	1948-02-01	58	3	0.75181	exp
expozice	1966-02-01	59	3	0.74522	exp
expozice	1972-02-01	60	3	0.85997	exp
expozice	1968-02-01	61	3	0.72720	exp
expozice	2015-06-02	62	3	0.78559	exp
expozice	1970-04-01	63	3	0.68088	exp
expozice	1996-03-01	64	3	0.68739	exp
expozice	1970-01-01	65	4	0.72249	exp
expozice	1992-02-01	66	4	0.79878	exp
expozice	1940-02-01	67	4	0.68718	exp
expozice	1980-01-01	68	4	0.74146	exp
expozice	1942-01-01	69	4	0.65133	exp
expozice	1941-02-01	70	4	0.83977	exp
expozice	2015-10-01	71	4	0.79798	exp
expozice	1952-01-01	72	4	0.70187	exp
expozice	0.00	73	5	0.73713	dep
expozice	0.00	74	5	0.69552	dep
expozice	0.00	75	5	0.70423	dep
expozice	0.00	76	5	0.68038	dep
expozice	0.00	77	5	0.71886	dep
expozice	0.20	78	5	0.71630	dep
expozice	0.00	79	5	0.78825	dep
expozice	0.00	80	5	0.70641	dep
